# Supplementary material for: Use of an on/off tetracycline riboswitch to control protein production in Komagataella phaffii
Source: AMB Express. 2023 Nov 21;13:131. doi: 10.1186/s13568-023-01637-5 (PMC10663417; doi:10.1186/s13568-023-01637-5)
Supplement: Supplementary file 2 — Additional file 2: Spreadsheet containing the data used for calculation of β-Galactosidase activity and Western blotting densitometry. Results are presented in Figures 4 and 5. Descriptive statistics are shown in the file. [file 13568_2023_1637_MOESM2_ESM.xlsx]

## Sheet: lacZ activity
	Abs 420nm
Exposure Time to tetracycline(mins)	WT	Wt tc	TRS blue	TRS blue tc			Miller units (lacZ activity)
0	0.8638	0.8192	0.8413	0.8095			Time (mins)	0	10	20	30	60
	0.8851	0.8634	0.8692	0.8311			WT	210.914	196.641	205.364	204.087	194.208
	0.8481	0.8119	0.8243	0.7905				215.091	191.33	195.356	194.966	200.643
Average	0.865667	0.8315	0.844933	0.810367				203.381	194.164	195.49	195.387	202.345
Standard deviation	0.0151627	0.0227527	0.0185095	0.0165862			Average	209.796	194.045	198.737	198.147	199.065
10	0.884	0.8653	0.8521	0.8185			Standard deviation	4.84554	2.16995	4.68658	4.2039	3.50423
	0.8827	0.8729	0.8822	0.8413			Wt tc	198.57	205.705	212.044	210.38	200.807
	0.855	0.8324	0.8438	0.808				209.03	201.361	208.057	208.876	209.811
Average	0.8739	0.856867	0.859367	0.8226				196.705	206.32	207.288	205.927	202.378
Standard deviation	0.0133749	0.0175766	0.0164973	0.0139004			Average	201.435	204.462	209.13	208.394	204.332
20	0.8882	0.8609	0.8647	0.7395			Standard deviation	5.42437	2.20728	2.08451	1.8495	3.9269
	0.875	0.8702	0.8857	0.8435			TRS blue	197.211	199.462	212.431	213.797	199.141
	0.8626	0.8447	0.8605	0.8213				208.441	205.737	207.206	200.681	196.808
Average	0.875267	0.8586	0.8703	0.801433				196.075	207.628	210.443	213.685	199.43
Standard deviation	0.0104529	0.0105366	0.0110236	0.0447215			Average	200.576	204.276	210.026	209.388	198.46
30	0.9038	0.8695	0.8817	0.765			Standard deviation	5.5811	3.49038	2.15347	6.15663	1.1739
	0.8366	0.8519	0.8542	0.7506			TRS blue tc	199.311	196.33	182.818	185.68	116.981
	0.8599	0.8547	0.8791	0.6293				203.601	202.43	207.223	188.973	137.564
Average	0.866767	0.8587	0.871667	0.714967				192.993	204.583	208.188	159.761	138.648
Standard deviation	0.0278606	0.00772183	0.0123963	0.0608601			Average	198.635	201.114	199.41	178.138	131.064
60	0.8114	0.7962	0.7885	0.4564			Standard deviation	4.35697	3.49531	11.7384	13.0636	9.96832
	0.8119	0.8041	0.8262	0.4964		% reduction	WT	0	-0.0750766	-0.0527124	-0.055524	-0.0511477
	0.7939	0.766	0.8047	0.4931			Wt tc	0	0.0150283	0.0382005	0.0345478	0.0143808
Average	0.805733	0.788767	0.806467	0.481967			TRS blue	0	0.0184462	0.047118	0.0439346	-0.010549
Standard deviation	0.00836992	0.0164184	0.0154416	0.0181285			TRS blue tc	0	0.0124822	0.00389934	-0.10319	-0.340176
Abs 600nm
Exposure Time to tetracycline(mins)	WT	Wt tc	TRS blue	TRS blue tc
0	0.8191	0.8251	0.8532	0.8123																		0.857549
	0.823	0.8261	0.834	0.8164																		0.821417
	0.834	0.8255	0.8408	0.8192																		0.83115
Average	0.825367	0.825567	0.842667	0.815967																		0.851361
Standard deviation	0.0063089	0.000410961	0.00794872	0.00283353																		0.852242
10	0.8991	0.8413	0.8544	0.8338																		0.880794
	0.9227	0.867	0.8576	0.8312																		0.816338
	0.8807	0.8069	0.8128	0.7899																		0.826499
Average	0.900833	0.8384	0.8416	0.8183																		0.858206
Standard deviation	0.0171902	0.0246213	0.0204065	0.0201099																		0.804814
20	0.865	0.812	0.8141	0.809																		0.878553
	0.8958	0.8365	0.8549	0.8141																		0.837442
	0.8825	0.815	0.8178	0.789
Average	0.8811	0.821167	0.828933	0.804033
Standard deviation	0.012613	0.0109113	0.0184232	0.0108322
30	0.8857	0.8266	0.8248	0.824
	0.8582	0.8157	0.8513	0.7944
	0.8802	0.8301	0.8228	0.7878
Average	0.8747	0.824133	0.832967	0.802067
Standard deviation	0.0118814	0.00613207	0.0129893	0.0157415
60	0.8356	0.793	0.7919	0.7803
	0.8093	0.7665	0.8396	0.7217
	0.7847	0.757	0.807	0.7113
Average	0.809867	0.772167	0.812833	0.737767
Standard deviation	0.0207837	0.0152334	0.0199055	0.0303738

## Sheet: WB densitometry
Western blotting
	WT	WT tc	TRS blue	TRS blue tc
Area under the peak	11094	8875.1	8548.54	3491.03
Normalization	0	0.20001	0	0.591622
Loading control densitometry	WT	WT tc	TRS blue	TRS blue tc
	39256.4	20513.3	23024.1	27191.4
	0	0.477454	0	-0.180997
